# Supplementary material for: Preparation and Characterization of Acrylic and Methacrylic Phospholipid-Mimetic Polymer Hydrogels and Their Applications in Optical Tissue Clearing
Source: Polymers (Basel). 2024 Jan 15;16(2):241. doi: 10.3390/polym16020241 (PMC10820725; doi:10.3390/polym16020241)
Supplement: Supplementary file 1 [file polymers-16-00241-s001.zip]

Archive with 1 entries (1 files):
- polymers-2784264-SI.pdf
